# Supplementary material for: SHP-1 phosphatase acts as a coactivator of PCK1 transcription to control gluconeogenesis
Source: J Biol Chem. 2023 Aug 16;299(9):105164. doi: 10.1016/j.jbc.2023.105164 (PMC10504565; doi:10.1016/j.jbc.2023.105164)
Supplement: Table S1 [file mmc1.xlsx]

## Sheet: Summary
Sheet name	Sheet description
High-confidence interactors	SAINTexpress output for the high confidence interactors detected here
Detailed information	Information for the identification (by Mascot) of the high confidence interactors

## Sheet: 1. High-confidence interactors
Bait	Prey Accession	Prey Gene	Spectra	SpecSum	AvgSpec	NumReplicates	ctrlCounts	AvgP	MaxP	SaintScore	FoldChange	BFDR	UniqueSpec	UniqueSpecSum	UniqueAvgSpec	PreySequenceLength	UniProtID
Ptpn6_C453S_(Shp1)	NP_006392.1	ANP32B	0|6|11|6	23	5.75	4	0|0|0|0|0|0|0|0|0	1	1	1	57.5	0	0|6|11|6	23	5.75	251	AN32B_HUMAN
Ptpn6_C453S_(Shp1)	NP_004030.1	ANXA2	0|2|0|5	7	1.75	4	0|0|0|0|0|0|0|0|0	0.96	1	0.96	17.5	0.01	0|2|0|5	7	1.75	339	ANXA2_HUMAN
Ptpn6_C453S_(Shp1)	NP_001002252.1	ARL6IP4	4|1|0|7	12	3	4	0|0|0|0|0|2|0|0|0	0.97	0.99	0.97	13.5	0.01	4|1|0|7	12	3	338	AR6P4_HUMAN
Ptpn6_C453S_(Shp1)	NP_002038.2	GARS1	0|2|0|3	5	1.25	4	0|0|0|0|0|0|0|0|0	0.96	0.99	0.96	12.5	0.01	0|2|0|3	5	1.25	739	GARS_HUMAN
Ptpn6_C453S_(Shp1)	NP_001485.2	GDI2	0|3|0|4	7	1.75	4	0|0|0|0|0|0|0|0|0	0.99	1	0.99	17.5	0	0|3|0|4	7	1.75	445	GDIB_HUMAN
Ptpn6_C453S_(Shp1)	NP_005462.1	GNPDA1	3|3|0|0	6	1.5	4	0|0|0|0|0|0|0|0|0	0.99	0.99	0.99	15	0	3|3|0|0	6	1.5	289	GNPI1_HUMAN
Ptpn6_C453S_(Shp1)	NP_001008735.1	HMGB1P1	0|8|0|3	11	2.75	4	0|0|0|0|0|0|0|0|0	0.99	1	0.99	27.5	0	0|8|0|3	11	2.75	211	HGB1A_HUMAN
Ptpn6_C453S_(Shp1)	NP_065867.2	KIF17	0|7|0|5	12	3	4	0|0|0|0|0|0|0|0|0	1	1	1	30	0	0|7|0|5	12	3	1029	KIF17_HUMAN
Ptpn6_(Shp1)	NP_006730.2	MCM5	3|2|0|0	5	1.25	4	0|0|0|0|0|0|0|0|0	0.96	0.99	0.96	12.5	0.01	3|2|0|0	5	1.25	734	MCM5_HUMAN
Ptpn6_C453S_(Shp1)	NP_004732.2	NOLC1	2|0|5|0	7	1.75	4	0|0|0|0|0|0|0|0|0	0.96	1	0.96	17.5	0.01	2|0|5|0	7	1.75	699	NOLC1_HUMAN
Ptpn6_C453S_(Shp1)	NP_006225.1	POLR2J	27|0|2|5	34	8.5	4	0|0|0|0|0|0|0|0|1	1	1	1	76.5	0	27|0|2|5	34	8.5	117	RPB11_HUMAN
Ptpn6_(Shp1)	NP_000933.1	PPIB	44|1|8|0	53	13.25	4	0|0|3|0|2|2|0|0|0	0.99	1	0.99	17.04	0	44|1|8|0	53	13.25	216	PPIB_HUMAN
Ptpn6_C453S_(Shp1)	NP_002784.1	PSMB1	3|0|3|0	6	1.5	4	0|0|0|0|0|0|0|0|0	0.99	0.99	0.99	15	0	3|0|3|0	6	1.5	241	PSB1_HUMAN
Ptpn6_C453S_(Shp1)	NP_536859.1	PTPN6	392|395|397|386	1570	392.5	4	0|0|0|0|0|0|0|0|0	1	1	1	3925	0	392|395|397|386	1570	392.5	624	PTN6_HUMAN
Ptpn6_(Shp1)	NP_536859.1	PTPN6	228|145|194|54	621	155.25	4	0|0|0|0|0|0|0|0|0	1	1	1	1552.5	0	228|145|194|54	621	155.25	624	PTN6_HUMAN
Ptpn6_(Shp1)	NP_000969.1	RPL23	6|0|12|0	18	4.5	4	0|0|0|0|0|2|2|0|0	0.99	1	0.99	10.12	0	6|0|12|0	18	4.5	140	RL23_HUMAN
Ptpn6_C453S_(Shp1)	NP_003002.2	SET	0|13|0|14	27	6.75	4	0|0|0|0|0|0|0|0|0	1	1	1	67.5	0	0|13|0|14	27	6.75	277	SET_HUMAN
Ptpn6_C453S_(Shp1)	NP_006810.1	STIP1	4|3|6|3	16	4	4	0|0|0|0|1|2|0|0|0	0.96	0.99	0.96	12	0.01	4|3|6|3	16	4	543	STIP1_HUMAN

## Sheet: 2. Detailed information
Bait ID	Bait Gene ID	Bait Gene Name	Sample ID	Sample Name	Prey GeneID	Prey Gene Name	Prey Protein Accession	Redundant Accession	Spectral counts	Unique Peptide Number	Prey Coverage (% of sequence)	Prey Protein Length
2727	15170	Ptpn6_C453S (Shp1) (N-Flag;C453S)	9663	Flag3_Shp1_C453S_plusInsuline_br2	10541	ANP32B	NP_006392.1		6	4	18.3	251
2727	15170	Ptpn6_C453S (Shp1) (N-Flag;C453S)	9662	Flag3_Shp1_C453S_noInsuline_br2	10541	ANP32B	NP_006392.1		6	1	13.1	251
2726	15170	Ptpn6 (Shp1) (N-Flag)	9660	Flag3_Shp1_noInsuline_br2	10541	ANP32B	NP_006392.1		2	1	7.6	251
2727	15170	Ptpn6_C453S (Shp1) (N-Flag;C453S)	9570	Flag3_Shp1_C453S_plusInsuline_br1	10541	ANP32B	NP_006392.1		11	2	9.6	251
2727	15170	Ptpn6_C453S (Shp1) (N-Flag;C453S)	9663	Flag3_Shp1_C453S_plusInsuline_br2	302	ANXA2	NP_004030.1	NP_001002857.1; NP_001002858.1	5	3	9.7	339
2727	15170	Ptpn6_C453S (Shp1) (N-Flag;C453S)	9662	Flag3_Shp1_C453S_noInsuline_br2	302	ANXA2	NP_004030.1	NP_001002857.1; NP_001002858.1	2	1	5	339
2726	15170	Ptpn6 (Shp1) (N-Flag)	9660	Flag3_Shp1_noInsuline_br2	302	ANXA2	NP_004030.1	NP_001002857.1; NP_001002858.1	5	4	16.5	339
2726	15170	Ptpn6 (Shp1) (N-Flag)	9660	Flag3_Shp1_noInsuline_br2	308	ANXA5	NP_001145.1		1	1	5	320
2727	15170	Ptpn6_C453S (Shp1) (N-Flag;C453S)	9663	Flag3_Shp1_C453S_plusInsuline_br2	51329	ARL6IP4	NP_001002252.1	NP_057722.2; NP_001002251.1; NP_061164.2	7	4	16.3	338
2727	15170	Ptpn6_C453S (Shp1) (N-Flag;C453S)	9662	Flag3_Shp1_C453S_noInsuline_br2	51329	ARL6IP4	NP_001002252.1	NP_057722.2; NP_001002251.1; NP_061164.2	1	1	3.6	338
2726	15170	Ptpn6 (Shp1) (N-Flag)	9660	Flag3_Shp1_noInsuline_br2	51329	ARL6IP4	NP_001002252.1	NP_057722.2; NP_001002251.1; NP_061164.2	1	1	4.7	338
2728		flag-pcDNA5vectorcontrol (N-Flag)	9658	flag_pcDNA5_ctrl_plusInsuline_br2	51329	ARL6IP4	NP_001002252.1	NP_057722.2; NP_001002251.1; NP_061164.2	2	1	3.6	338
2727	15170	Ptpn6_C453S (Shp1) (N-Flag;C453S)	9569	Flag3_Shp1_C453S_noInsuline_br1	51329	ARL6IP4	NP_001002252.1	NP_057722.2; NP_001002251.1; NP_061164.2	4	1	3.6	338
2727	15170	Ptpn6_C453S (Shp1) (N-Flag;C453S)	9663	Flag3_Shp1_C453S_plusInsuline_br2	2617	GARS1	NP_002038.2		3	2	2.4	739
2727	15170	Ptpn6_C453S (Shp1) (N-Flag;C453S)	9662	Flag3_Shp1_C453S_noInsuline_br2	2617	GARS1	NP_002038.2		2	2	5.7	739
2727	15170	Ptpn6_C453S (Shp1) (N-Flag;C453S)	9663	Flag3_Shp1_C453S_plusInsuline_br2	2665	GDI2	NP_001485.2		4	1	4.3	445
2727	15170	Ptpn6_C453S (Shp1) (N-Flag;C453S)	9662	Flag3_Shp1_C453S_noInsuline_br2	2665	GDI2	NP_001485.2		3	2	11	445
2726	15170	Ptpn6 (Shp1) (N-Flag)	9660	Flag3_Shp1_noInsuline_br2	2665	GDI2	NP_001485.2		5	4	15.3	445
2727	15170	Ptpn6_C453S (Shp1) (N-Flag;C453S)	9662	Flag3_Shp1_C453S_noInsuline_br2	10007	GNPDA1	NP_005462.1	NP_612208.1	3	2	10.7	289
2727	15170	Ptpn6_C453S (Shp1) (N-Flag;C453S)	9569	Flag3_Shp1_C453S_noInsuline_br1	10007	GNPDA1	NP_005462.1		3	2	8.3	289
2727	15170	Ptpn6_C453S (Shp1) (N-Flag;C453S)	9663	Flag3_Shp1_C453S_plusInsuline_br2	10357	HMGB1P1	NP_001008735.1	XP_001720674.1; XP_001723241.1; XP_001723240.1; XP_001726307.1; XP_001726306.1; NP_002119.1	3	2	12.3	211
2727	15170	Ptpn6_C453S (Shp1) (N-Flag;C453S)	9662	Flag3_Shp1_C453S_noInsuline_br2	10357	HMGB1P1	NP_001008735.1	XP_933608.3; XP_001717412.1; XP_001132385.2; XP_001720674.1; XP_001723241.1; XP_001723240.1; XP_001726307.1; XP_001726306.1; NP_002119.1	8	1	6.2	211
2727	15170	Ptpn6_C453S (Shp1) (N-Flag;C453S)	9663	Flag3_Shp1_C453S_plusInsuline_br2	57576	KIF17	NP_065867.2	NP_001116291.1	5	1	1.8	1029
2727	15170	Ptpn6_C453S (Shp1) (N-Flag;C453S)	9662	Flag3_Shp1_C453S_noInsuline_br2	57576	KIF17	NP_065867.2	NP_001116291.1	7	1	1.8	1029
2726	15170	Ptpn6 (Shp1) (N-Flag)	9660	Flag3_Shp1_noInsuline_br2	4174	MCM5	NP_006730.2		2	2	6.1	734
2726	15170	Ptpn6 (Shp1) (N-Flag)	9571	Flag3_Shp1_noInsuline_br1	4174	MCM5	NP_006730.2		3	2	6	734
2727	15170	Ptpn6_C453S (Shp1) (N-Flag;C453S)	9570	Flag3_Shp1_C453S_plusInsuline_br1	9221	NOLC1	NP_004732.2		5	3	7.2	699
2727	15170	Ptpn6_C453S (Shp1) (N-Flag;C453S)	9569	Flag3_Shp1_C453S_noInsuline_br1	9221	NOLC1	NP_004732.2		2	2	5.4	699
2768		MG_Flag-GFP-pcDNA5_ctrl (N-FLAG-GFP)	9727	MG_Flag_GFP_pcDNA5_CTRL_BR2	5439	POLR2J	NP_006225.1	NP_116581.3; NP_001091084.1; XP_001717146.1	1	1	25.6	117
2727	15170	Ptpn6_C453S (Shp1) (N-Flag;C453S)	9663	Flag3_Shp1_C453S_plusInsuline_br2	5439	POLR2J	NP_006225.1	NP_116581.3; NP_001091084.1	5	3	47.9	117
2727	15170	Ptpn6_C453S (Shp1) (N-Flag;C453S)	9570	Flag3_Shp1_C453S_plusInsuline_br1	5439	POLR2J	NP_006225.1	NP_116581.3; NP_001091084.1; XP_001717146.1	2	1	25.6	117
2727	15170	Ptpn6_C453S (Shp1) (N-Flag;C453S)	9569	Flag3_Shp1_C453S_noInsuline_br1	5439	POLR2J	NP_006225.1	NP_116581.3; NP_001091084.1	27	2	38.5	117
2727	15170	Ptpn6_C453S (Shp1) (N-Flag;C453S)	9663	Flag3_Shp1_C453S_plusInsuline_br2	5479	PPIB	NP_000933.1		5	2	7.9	216
2727	15170	Ptpn6_C453S (Shp1) (N-Flag;C453S)	9662	Flag3_Shp1_C453S_noInsuline_br2	5479	PPIB	NP_000933.1		7	1	6.9	216
2726	15170	Ptpn6 (Shp1) (N-Flag)	9660	Flag3_Shp1_noInsuline_br2	5479	PPIB	NP_000933.1		1	1	5.1	216
2728		flag-pcDNA5vectorcontrol (N-Flag)	9659	flagpcDNA5_ctrl_noInsuline_br2	5479	PPIB	NP_000933.1		3	2	12	216
2728		flag-pcDNA5vectorcontrol (N-Flag)	9658	flag_pcDNA5_ctrl_plusInsuline_br2	5479	PPIB	NP_000933.1		2	1	6	216
2728		flag-pcDNA5vectorcontrol (N-Flag)	9574	flag_pcDNA5_ctrl_plusInsuline_br1	5479	PPIB	NP_000933.1		2	1	6	216
2726	15170	Ptpn6 (Shp1) (N-Flag)	9572	Flag3_Shp1_plusInsuline_br1	5479	PPIB	NP_000933.1		8	2	12	216
2726	15170	Ptpn6 (Shp1) (N-Flag)	9571	Flag3_Shp1_noInsuline_br1	5479	PPIB	NP_000933.1		44	3	17.1	216
2727	15170	Ptpn6_C453S (Shp1) (N-Flag;C453S)	9569	Flag3_Shp1_C453S_noInsuline_br1	5479	PPIB	NP_000933.1		2	1	6	216
2726	15170	Ptpn6 (Shp1) (N-Flag)	9660	Flag3_Shp1_noInsuline_br2	5689	PSMB1	NP_002784.1		5	3	29	241
2727	15170	Ptpn6_C453S (Shp1) (N-Flag;C453S)	9570	Flag3_Shp1_C453S_plusInsuline_br1	5689	PSMB1	NP_002784.1		3	1	8.3	241
2727	15170	Ptpn6_C453S (Shp1) (N-Flag;C453S)	9569	Flag3_Shp1_C453S_noInsuline_br1	5689	PSMB1	NP_002784.1		3	1	8.3	241
2727	15170	Ptpn6_C453S (Shp1) (N-Flag;C453S)	9663	Flag3_Shp1_C453S_plusInsuline_br2	5777	PTPN6	NP_536859.1	NP_002822.2; NP_536858.1	386	16	29	624
2727	15170	Ptpn6_C453S (Shp1) (N-Flag;C453S)	9662	Flag3_Shp1_C453S_noInsuline_br2	5777	PTPN6	NP_536859.1	NP_002822.2; NP_536858.1	395	17	30.8	624
2726	15170	Ptpn6 (Shp1) (N-Flag)	9661	Flag3_Shp1_plusInsuline_br2	5777	PTPN6	NP_536859.1	NP_002822.2; NP_536858.1	54	12	25.5	624
2726	15170	Ptpn6 (Shp1) (N-Flag)	9660	Flag3_Shp1_noInsuline_br2	5777	PTPN6	NP_536859.1	NP_002822.2; NP_536858.1	145	13	24.7	624
2726	15170	Ptpn6 (Shp1) (N-Flag)	9572	Flag3_Shp1_plusInsuline_br1	5777	PTPN6	NP_536859.1	NP_002822.2; NP_536858.1	194	11	22	624
2726	15170	Ptpn6 (Shp1) (N-Flag)	9571	Flag3_Shp1_noInsuline_br1	5777	PTPN6	NP_536859.1	NP_002822.2; NP_536858.1	228	12	23.9	624
2727	15170	Ptpn6_C453S (Shp1) (N-Flag;C453S)	9570	Flag3_Shp1_C453S_plusInsuline_br1	5777	PTPN6	NP_536859.1	NP_002822.2; NP_536858.1	397	15	28.7	624
2727	15170	Ptpn6_C453S (Shp1) (N-Flag;C453S)	9569	Flag3_Shp1_C453S_noInsuline_br1	5777	PTPN6	NP_536859.1	NP_002822.2; NP_536858.1	392	16	30.8	624
2768		MG_Flag-GFP-pcDNA5_ctrl (N-FLAG-GFP)	9687	MG_Flag_GFP_pcDNA5_CTRL_BR1_TR1	9349	RPL23	NP_000969.1		2	1	10.7	140
2728		flag-pcDNA5vectorcontrol (N-Flag)	9658	flag_pcDNA5_ctrl_plusInsuline_br2	9349	RPL23	NP_000969.1		2	1	10.7	140
2726	15170	Ptpn6 (Shp1) (N-Flag)	9572	Flag3_Shp1_plusInsuline_br1	9349	RPL23	NP_000969.1		12	1	10.7	140
2726	15170	Ptpn6 (Shp1) (N-Flag)	9571	Flag3_Shp1_noInsuline_br1	9349	RPL23	NP_000969.1		6	1	10.7	140
2727	15170	Ptpn6_C453S (Shp1) (N-Flag;C453S)	9570	Flag3_Shp1_C453S_plusInsuline_br1	9349	RPL23	NP_000969.1		1	1	10.7	140
2727	15170	Ptpn6_C453S (Shp1) (N-Flag;C453S)	9569	Flag3_Shp1_C453S_noInsuline_br1	9349	RPL23	NP_000969.1		2	1	10.7	140
2727	15170	Ptpn6_C453S (Shp1) (N-Flag;C453S)	9663	Flag3_Shp1_C453S_plusInsuline_br2	6418	SET	NP_003002.2	NP_001116293.1	14	6	35.4	277
2727	15170	Ptpn6_C453S (Shp1) (N-Flag;C453S)	9662	Flag3_Shp1_C453S_noInsuline_br2	6418	SET	NP_003002.2		13	4	20.6	277
2727	15170	Ptpn6_C453S (Shp1) (N-Flag;C453S)	9663	Flag3_Shp1_C453S_plusInsuline_br2	10963	STIP1	NP_006810.1		3	2	3.7	543
2727	15170	Ptpn6_C453S (Shp1) (N-Flag;C453S)	9662	Flag3_Shp1_C453S_noInsuline_br2	10963	STIP1	NP_006810.1		3	2	4.8	543
2728		flag-pcDNA5vectorcontrol (N-Flag)	9658	flag_pcDNA5_ctrl_plusInsuline_br2	10963	STIP1	NP_006810.1		2	1	3.1	543
2728		flag-pcDNA5vectorcontrol (N-Flag)	9574	flag_pcDNA5_ctrl_plusInsuline_br1	10963	STIP1	NP_006810.1		1	1	1.8	543
2727	15170	Ptpn6_C453S (Shp1) (N-Flag;C453S)	9570	Flag3_Shp1_C453S_plusInsuline_br1	10963	STIP1	NP_006810.1		6	1	1.8	543
2727	15170	Ptpn6_C453S (Shp1) (N-Flag;C453S)	9569	Flag3_Shp1_C453S_noInsuline_br1	10963	STIP1	NP_006810.1		4	2	5.5	543
