# Supplementary material for: SHP-1 phosphatase acts as a coactivator of PCK1 transcription to control gluconeogenesis
Source: J Biol Chem. 2023 Aug 16;299(9):105164. doi: 10.1016/j.jbc.2023.105164 (PMC10504565; doi:10.1016/j.jbc.2023.105164)
Supplement: Table S2 [file mmc2.xlsx]

## Sheet: ChIP-seq_RPB1
RPB1 signal densities in SHP-1 KO vs SHP-1 WT cells
Gene	Regions	logFC.down	logFC.up	FDR/corrected p-values
NOC2L	Promoter	8	0	0.012156
PLEKHN1	Promoter	18	0	0.0305496
ISG15	Promoter	7	0	0.0458886
LOC100288175	Exon	3	0	0.0491332
C1orf159	Distal Intergenic	34	0	0.0448657
SCNN1D	Promoter	16	0	0.0174778
MXRA8	Promoter	18	0	0.04224
MXRA8	Intron	6	0	0.0156616
ATAD3A	Promoter	17	0	0.0202606
SLC35E2A	Downstream	5	0	0.0448657
TMEM52	Promoter	27	0	0.0466198
TMEM52	Exon	8	0	0.000157761
PRKCZ	Promoter	7	0	0.018548
PEX10	Promoter	52	0	0.028574
TNFRSF14-AS1	Promoter	14	0	0.028574
LOC100996583	Distal Intergenic	4	0	0.00573947
PRDM16	Intron	4	0	0.00573947
PRDM16	Intron	4	0	0.0474992
MEGF6	Intron	23	0	0.000495066
MEGF6	Promoter	148	0	4.2109e-06
MIR551A	Intron	4	0	2.39615e-08
TP73-AS1	Promoter	7	0	0.0296285
LINC01134	Promoter	35	0	0.0305496
ESPN	Promoter	35	0	0.0250849
NOL9	Promoter	10	0	0.016463
CAMTA1	Intron	4	0	0.0305496
RERE	Intron	3	0	0.0463022
GPR157	3' UTR	3	0	0.00897039
GPR157	Promoter	9	0	0.030563
H6PD	Intron	12	0	0.0359642
UBE4B	Promoter	11	0	0.0415013
KIF1B	Promoter	19	0	0.0308039
MASP2	Promoter	12	0	0.0157403
FBXO2	Promoter	34	0	0.0415013
PLOD1	Promoter	17	0	0.0131465
KAZN	Intron	12	0	0.0107305
KAZN	Intron	15	0	0.0305496
EFHD2	Promoter	6	0	0.0491325
CROCCP3	Promoter	13	0	0.0195014
NBPF1	Promoter	3	0	0.0463022
ATP13A2	Promoter	4	0	0.0450125
PQLC2	Distal Intergenic	15	1	0.0463022
TMCO4	Promoter	13	0	0.0305496
OTUD3	Promoter	9	0	0.04224
FAM43B	Promoter	24	0	0.047733
MIR6084	Promoter	10	0	0.0218784
ECE1	Promoter	15	0	0.0394463
RAP1GAP	Promoter	23	0	0.0442215
LUZP1	Promoter	19	0	0.0223044
TCEA3	Promoter	40	0	0.0488551
MYOM3	Promoter	15	0	0.0427055
IL22RA1	Promoter	7	0	0.00845964
IFNLR1	Promoter	15	0	0.0237796
LOC100506985	Intron	5	0	0.0474256
LOC100506985	Promoter	8	0	0.0114331
MACO1	Promoter	29	0	0.032072
PAQR7	Distal Intergenic	18	0	0.0437737
CNKSR1	Promoter	8	0	0.00424346
LOC101928303	Promoter	17	0	0.0237796
CEP85	Promoter	17	0	0.00663613
DHDDS	Promoter	15	0	0.00952666
RPS6KA1	Promoter	9	0	0.0350223
SFN	Promoter	8	0	0.000512459
SFN	Distal Intergenic	15	0	0.012156
NR0B2	Promoter	112	0	0.028574
NUDC	Intron	21	0	0.0402357
KDF1	Promoter	4	0	0.00706107
TENT5B	Promoter	2	0	0.00706107
SYTL1	Promoter	5	0	0.0415013
AHDC1	Intron	6	0	0.000698808
AHDC1	Intron	13	0	0.0169454
AHDC1	Intron	11	0	0.0474256
AHDC1	Promoter	10	0	0.0350223
RAB42	Promoter	24	0	0.00118612
RAB42	Intron	22	0	0.0110119
EPB41	Promoter	13	0	0.0365457
FABP3	Promoter	5	0	0.0195924
SERINC2	Promoter	10	0	0.04224
SERINC2	Intron	5	0	0.0305496
SERINC2	Distal Intergenic	2	0	0.018548
TINAGL1	Intron	2	0	0.0168571
TINAGL1	Promoter	18	0	0.039872
COL16A1	Distal Intergenic	14	0	0.0431258
PTP4A2	Promoter	23	0	0.039872
LCK	Promoter	13	0	0.0333996
ZBTB8OS	Intron	18	0	0.0448657
SYNC	Exon	18	0	0.0292575
SYNC	Distal Intergenic	6	0	0.04224
AZIN2	Distal Intergenic	17	0	0.0305496
ZNF362	Promoter	67	0	0.039872
ZSCAN20	Promoter	6	0	0.0367454
ZMYM1	Promoter	12	0	0.0131933
SH3D21	Promoter	32	6	0.0311567
CSF3R	Distal Intergenic	14	0	0.00834046
INPP5B	Promoter	3	0	0.0258387
LOC105378663	Promoter	24	0	0.0364034
NFYC	Promoter	45	0	0.0135408
CITED4	Distal Intergenic	8	0	0.0491325
SCMH1	Promoter	41	0	0.0318714
RIMKLA	Promoter	5	0	0.0488551
CLDN19	Promoter	5	0	0.030563
P3H1	Promoter	29	0	0.0448657
ARMH1	Promoter	22	0	0.04775
PTCH2	Exon	14	0	0.0488551
TSPAN1	Promoter	11	0	0.0408924
FAAH	Promoter	9	0	0.0419208
MKNK1	Promoter	17	0	0.028574
EFCAB14	Promoter	7	0	0.0460886
PDZK1IP1	Promoter	19	0	0.0128884
FOXD2	5' UTR	5	0	0.0488551
FAF1	Promoter	21	0	0.0131564
CDKN2C	Promoter	12	0	0.0202606
RNF11	Promoter	13	0	0.0114331
ZFYVE9	Intron	1	0	0.0128884
CC2D1B	Distal Intergenic	3	0	0.0305496
ECHDC2	Promoter	18	0	0.0191577
ECHDC2	Promoter	12	0	0.0156616
CPT2	Intron	12	0	0.000154362
DIO1	Promoter	9	0	0.000141232
DIO1	Intron	8	0	0.0311567
LRRC42	Promoter	22	0	0.0222743
ACOT11	Distal Intergenic	8	0	0.00239299
TTC4	Promoter	9	0	0.0285084
PCSK9	Promoter	18	0	0.00412026
PCSK9	Intron	2	0	0.0474256
FYB2	Promoter	8	0	0.026159
LINC01135	Intron	2	0	0.0488551
LINC01135	Intron	9	0	0.012156
FGGY	Promoter	20	0	0.0399094
CYP2J2	Promoter	8	0	0.0491325
NFIA	Intron	1	0	0.0483012
NFIA-AS1	Intron	12	0	0.0474256
JAK1	Promoter	11	0	0.0389388
LRRC40	Promoter	15	0	0.0488551
FPGT-TNNI3K	Promoter	12	0	0.0289495
GIPC2	Promoter	11	0	0.018482
GNG5	3' UTR	37	5	0.0358507
LOC646626	Promoter	21	0	0.0218784
CCN1	Promoter	9	0	0.0324506
LINC01364	Intron	8	0	0.0463022
RNU1-1	Exon	0	3	0.0442412
RORC	Promoter	15	0	0.000157761
C2CD4D	Promoter	8	0	2.54467e-05
SLC27A3	Promoter	14	0	0.0448657
RHBG	3' UTR	65	2	0.0448657
NET1	Promoter	14	0	0.0296285
OTUD1	Promoter	1	0	0.00952666
ZNF438	Promoter	18	0	0.0110303
CCDC7	Promoter	11	0	0.030563
PRKG1-AS1	Intron	3	0	0.000339387
PRKG1-AS1	Promoter	89	0	0.000136541
ARID5B	Intron	0	3	0.0318714
RTKN2	Promoter	10	0	0.0255106
PPP1R3C	Promoter	13	0	0.0474876
COX15	Intron	0	1	0.0488551
CHST15	Intron	5	0	0.00495233
C10orf91	Distal Intergenic	2	0	0.0448657
MIR210HG	Promoter	19	0	0.0137826
FAM99B	Distal Intergenic	26	0	0.000213384
EIF3M	Intron	0	5	0.0282525
PTPRJ	Promoter	3	0	0.0316815
FTH1	Distal Intergenic	26	0	0.0120387
NAALADL1	Promoter	8	0	0.00952666
SPDYC	Promoter	0	12	0.00344884
POLA2	Intron	4	0	0.0419208
INPPL1	Promoter	8	0	0.0278843
STARD10	Promoter	17	0	0.0453294
NDUFC2-KCTD14	Promoter	18	0	0.029963
NDUFC2	Distal Intergenic	24	0	0.0442412
NARS2	Promoter	18	0	0.0278843
DIXDC1	Promoter	11	0	0.0312074
APOA5	Promoter	17	0	0.0334328
APOC3	Distal Intergenic	5	0	0.0491325
TMEM45B	Promoter	7	0	0.0337591
TM7SF3	Promoter	8	0	0.0435291
STK38L	Distal Intergenic	12	0	0.0463022
FGD4	Promoter	4	0	0.0324506
FKBP11	Promoter	5	0	7.65454e-06
PHLDA1	Intron	0	7	0.0324506
DUSP6	Downstream	5	0	0.0137826
AMDHD1	Intron	1	0	0.0420973
ABCB9	Promoter	4	0	0.0450125
PITPNM2	Intron	7	0	0.0309595
CENPJ	Promoter	11	0	0.039872
LINC00402	Distal Intergenic	0	1	0.0389388
HECTD1	Intron	3	0	0.0305496
LGALS3	Distal Intergenic	9	0	0.0244416
LGALS3	Promoter	10	0	0.00133707
MIR4708	Intron	0	6	0.016463
ISM2	Promoter	3	0	0.0013843
KCNK13	Distal Intergenic	1	0	0.0448657
SERPINA4	Promoter	1	0	0.0109316
GLRX5	Distal Intergenic	5	5	0.0299235
SNHG14	Promoter	9	0	0.0278843
LINC00929	Distal Intergenic	1	0	0.0410232
BMF	Intron	6	0	0.0305496
WDR72	Distal Intergenic	48	4	0.0489027
C2CD4A	Promoter	6	0	0.00135213
LOC102723493	Intron	4	0	0.028574
CLK3	Promoter	22	0	0.0311567
MEX3B	Promoter	9	0	0.0171301
SYNM	Promoter	7	0	0.0415013
SSTR5-AS1	Promoter	67	0	0.0254174
CCDC154	Promoter	2	0	0.0308039
FLYWCH2	Promoter	17	0	0.0023289
MIR548H2	Intron	2	0	0.0197788
SLC5A11	Promoter	7	0	0.0432476
ZNF747	Promoter	27	0	0.0463022
ZNF747	Intron	5	0	0.000154362
MT1E	Promoter	19	0	0.016463
MT1G	Promoter	15	0	0.0488551
NUP93	Intron	19	0	0.0260037
KIAA0895L	Exon	3	0	0.0235735
KIAA0513	Promoter	7	0	0.0311567
LINC02139	Distal Intergenic	25	0	0.00952666
LINC02139	Promoter	32	0	0.00388657
MIR5093	Promoter	4	0	0.00706107
MIR5093	Intron	6	0	0.00135213
GSE1	Intron	24	0	0.000136541
LOC339059	Intron	9	0	0.0458886
CDK10	Promoter	15	0	0.0495561
EMC6	3' UTR	5	0	0.0337591
SLC13A5	Promoter	46	0	0.0463022
CHRNB1	Promoter	8	0	0.00952666
ALOX12B	Intron	1	0	0.00510161
ALOX12B	Exon	24	0	0.0324506
RASD1	Promoter	26	0	0.0488551
PEMT	Intron	3	0	0.012156
ALDOC	Promoter	4	0	0.000141232
AP2B1	Promoter	10	0	0.0427055
THRA	Promoter	6	0	0.000386721
KRT15	Promoter	14	0	0.0350223
KRT19	Promoter	15	0	0.000157761
AOC4P	Promoter	17	0	0.000699565
LINC00910	Intron	9	0	0.0131465
PDK2	Promoter	6	0	0.0318714
PDK2	Intron	5	0	0.0486996
SPAG9	Distal Intergenic	15	0	0.0488551
TEX2	Intron	16	0	0.0306256
FAM20A	Promoter	9	0	0.0131564
MAP2K6	Promoter	2	0	0.00421707
LINC00673	Promoter	3	0	0.0474256
SEC14L1	Intron	11	0	0.0255106
SEPTIN9	Intron	10	0	0.0447875
TIMP2	Promoter	11	0	0.0025481
LINC01977	Distal Intergenic	4	0	0.0498876
AATK	Promoter	6	0	0.00351526
SECTM1	Distal Intergenic	13	0	0.0474256
SECTM1	Distal Intergenic	17	0	0.0364173
RAB40B	Promoter	5	0	0.00803313
TTC39C	Promoter	9	0	0.0107305
SETBP1	Promoter	19	0	0.018529
CYB5A	Promoter	15	0	0.0408924
MADCAM1	Intron	4	0	0.0151811
PALM	Distal Intergenic	11	0	0.00195105
CFD	Promoter	5	0	0.0474256
TNFSF9	Promoter	11	0	0.000330466
ARHGEF18	Promoter	13	0	0.0449543
ICAM5	Promoter	7	0	0.0110303
ICAM5	Promoter	1	0	0.00110855
AP1M2	Promoter	6	0	0.0415013
KLF1	Exon	4	0	0.0296285
COLGALT1	Promoter	6	0	0.0369163
UNC13A	3' UTR	9	0	0.0369103
JAK3	Promoter	7	0	0.0408924
PGPEP1	Intron	4	0	0.0491325
HPN	Intron	9	0	0.0491325
NFKBID	Promoter	10	0	0.0305496
CAPN12	Intron	7	0	0.00135213
FOSB	Promoter	27	0	0.0358507
SPHK2	5' UTR	6	0	0.0399094
LIN7B	Distal Intergenic	12	0	0.0488551
UBE2S	Promoter	15	0	0.0311567
ZNF324B	Promoter	2	0	0.0198858
FAM110C	Promoter	5	0	0.028574
KLF11	Promoter	2	0	0.00845964
CGREF1	Promoter	4	0	0.000154362
LINC02583	Distal Intergenic	14	0	0.0448657
TRABD2A	Distal Intergenic	5	1	0.028574
KCMF1	Distal Intergenic	11	0	0.0318714
MTLN	Promoter	6	0	0.0463022
PSD4	Promoter	23	0	0.00952666
PSD4	Intron	16	0	0.00080093
PSD4	Promoter	6	0	3.95777e-06
PAX8	Promoter	26	0	0.0324506
TMEM185B	Promoter	11	0	0.0314871
LINC01101	Distal Intergenic	7	0	0.00667706
LINC01101	Distal Intergenic	13	0	0.00484801
RBM43	Promoter	6	0	0.026159
GALNT13	Promoter	0	2	0.00521925
SLC40A1	Promoter	21	0	0.0169454
AOX1	Promoter	4	0	0.04775
TUBA4A	Promoter	8	0	0.0305496
TEX44	Distal Intergenic	22	0	0.0189944
RAB17	Downstream	7	0	0.0193726
AGXT	Promoter	7	0	0.00298033
BOK	Intron	5	0	0.0474876
BOK-AS1	Promoter	15	0	0.0296285
NEU4	3' UTR	42	0	0.0324506
NSFL1C	Promoter	14	3	0.0015574
UBOX5-AS1	Promoter	14	0	0.0453294
SLC23A2	Promoter	3	0	0.0169743
CRLS1	Intron	2	1	0.0212508
LINC01713	Distal Intergenic	7	0	0.0486996
DSTN	Promoter	24	0	0.0399094
RRBP1	3' UTR	18	1	0.0231591
SNX5	Distal Intergenic	52	0	0.035474
NOL4L	Intron	14	0	0.0174778
NOL4L	Intron	9	0	0.00291195
NOL4L	Intron	12	0	0.00166781
NDRG3	Intron	0	20	4.2109e-06
LINC01754	Distal Intergenic	4	0	0.0495127
LINC01270	Intron	31	0	0.0463022
PCK1	Promoter	8	0	0.000512459
CABLES2	Exon	13	0	0.000154362
CBR3-AS1	Promoter	12	0	0.0489027
MIF-AS1	Distal Intergenic	23	0	5.75682e-08
UPB1	Intron	13	0	0.0463022
KIAA1671	Promoter	5	0	0.028574
SYN3	Exon	2	15	0.00020728
PDGFB	Promoter	46	0	0.000154362
TEF	Distal Intergenic	28	0	0.0399094
PPARA	Distal Intergenic	4	0	0.0419208
PPARA	Promoter	13	0	0.0377285
KLHDC7B	3' UTR	0	13	0.0444726
SHANK3	Intron	23	0	0.0171867
BHLHE40	Promoter	27	0	0.0168571
PFKFB4	Promoter	14	0	0.00930835
SLC38A3	Distal Intergenic	30	0	0.0488551
ITIH3	Promoter	14	0	0.00918172
ITIH4	Downstream (2-3kb)	23	0	0.028574
ARHGEF3	Promoter	5	0	0.0458886
RIOX2	Intron	2	0	0.0302934
NFKBIZ	Promoter	43	0	0.0405796
ALCAM	Promoter	7	0	0.0209201
ZDHHC23	Promoter	2	0	0.0495016
PXYLP1	Promoter	6	0	0.0399094
ZBTB38	Intron	3	0	0.0489027
TNFSF10	Promoter	4	0	0.0493787
LINC02015	Promoter	14	0	0.0245263
KNG1	Exon	7	0	0.0366764
LINCR-0002	Promoter	0	2	0.00161258
FAM53A	Promoter	3	0	0.0311567
MIR4274	Intron	6	0	1.09464e-08
DCUN1D4	Intron	6	0	0.0474256
GSX2	Intron	8	0	0.000594665
RUFY3	3' UTR	2	0	0.0488551
FAM160A1	Promoter	4	0	0.0189944
FGA	Promoter	184	1	0.00872687
FGA	Distal Intergenic	8	0	0.0251351
CLCN3	Promoter	0	5	0.00351926
LINC02268	Promoter	4	0	0.00819176
ARHGEF28	Distal Intergenic	1	0	0.0202606
FAM169A	Exon	17	0	0.0305496
FEM1C	Promoter	15	0	0.0488551
PCDH1	Distal Intergenic	3	0	0.0296285
ABLIM3	Intron	3	0	0.000154362
GPX3	Promoter	12	0	0.028574
GPX3	3' UTR	22	0	0.0308211
CPLX2	3' UTR	0	48	0.0399094
CBY3	Promoter	2	0	0.0463022
TRIM52-AS1	Exon	0	5	0.000580028
MIR4645	Intron	2	0	0.00424346
PPP1R3G	Distal Intergenic	10	0	0.000817042
LINC01108	Exon	6	0	0.0474256
CARMIL1	Promoter	5	0	0.0456023
HIST1H3F	Promoter	3	0	0.0474256
HIST1H2BH	Promoter	5	0	0.000154362
HIST1H2BI	Promoter	8	0	0.00952666
ZKSCAN3	Promoter	8	0	0.0350223
TRIM27	Distal Intergenic	6	0	0.0460886
HLA-F-AS1	Promoter	3	0	0.0125118
LINC02569	Promoter	11	0	0.0198984
C6orf132	Intron	5	0	0.0460886
GNMT	Promoter	19	0	0.00344884
TJAP1	Promoter	9	0	0.0474256
VEGFA	Intron	13	0	0.0311567
EFHC1	Promoter	27	0	0.0488551
SLC22A16	Distal Intergenic	4	0	0.0296712
SMPDL3A	Promoter	38	0	0.00753106
HEY2	Promoter	9	0	0.00140551
ARFGEF3	Promoter	13	0	0.00706107
NHSL1	Promoter	21	0	0.00952666
RNASET2	Promoter	49	0	0.00433895
ADAP1	Promoter	1	0	0.0251351
GPER1	Promoter	15	0	0.0422039
SEC61G	Distal Intergenic	2	15	0.00737933
CLDN4	Promoter	9	0	0.0231593
SSC4D	Distal Intergenic	10	0	0.0437433
SEM1	Distal Intergenic	1	0	0.0202606
CYP3A7-CYP3A51P	Intron	7	0	0.0488551
IMPDH1	Promoter	3	0	0.0475786
PTPRN2	Intron	6	0	0.0312074
DLC1	Intron	4	0	0.028574
SH2D4A	Promoter	6	0	0.0448657
SDAD1P1	Promoter	9	0	0.0474256
MIR3622B	Promoter	3	0	0.00869563
GGH	Distal Intergenic	5	0	0.0137826
TTPA	Promoter	11	0	0.00346289
NSMCE2	Intron	8	0	0.0324506
EFR3A	Promoter	12	0	0.0496457
NDRG1	Promoter	14	0	0.00952666
SLURP1	3' UTR	10	0	0.0394862
CYC1	Promoter	117	0	0.0094681
PLPP6	Intron	4	1	0.0488551
C9orf72	Promoter	9	0	0.0276222
CARD19	Intron	5	0	0.028574
PTGR1	Promoter	7	0	0.0488551
GSN	Promoter	4	0	0.0305496
STOM	Promoter	8	0	0.0173059
NIBAN2	Promoter	3	0	0.0495016
STXBP1	Intron	10	0	0.0460886
WDR34	Promoter	7	0	0.0410723
CCDC183	Promoter	54	0	0.0139388
RABL6	Promoter	73	0	0.0216752
NSMF	Promoter	19	0	0.0128884
GABRE	Promoter	9	0	0.0311567
